# Supplementary material for: Taguatagua 3: A new late Pleistocene settlement in a highly suitable lacustrine habitat in central Chile (34°S)
Source: PLoS One. 2024 May 22;19(5):e0302465. doi: 10.1371/journal.pone.0302465 (PMC11111044; doi:10.1371/journal.pone.0302465)
Supplement: S1 Table — (XLSX) [file pone.0302465.s010.xlsx]

## Sheet: Hoja1
S1 Table. Frequencies of gomphothere skeletal parts
	Upper Level Facies L4b			Lower level Facies L4b
Anatomical element	NISP	MNE	MNI	NISP	MNE	MNI
Skull*	265	1	1	6706	1	1
Molar	/	/	/	5	4	1
Coxal	/	/	/	6	1	1
Cervical Vertebra	/	/	/	1	1	1
Lumbar Vertebrae**	/	/	/	2	2	1
Sacral Vertebra**	/	/	/	4	4	1
Caudal vertebra**	/	/	/	4	4	1
Third Carpal	/	/	/	1	1	1
Sesamoid	/	/	/	1	1	1
Calcaneus	/	/	/	1	1	1
Undetermined fragments	/	/	/	1643	/	/
Total	265	1	1	8374	20	1
* It was assumed that small fragments associated to the anthropogenic hearth correspond to skull fragments
** Their respective unfused vertebral discs are not included in the quantification
