# Supplementary material for: Taguatagua 3: A new late Pleistocene settlement in a highly suitable lacustrine habitat in central Chile (34°S)
Source: PLoS One. 2024 May 22;19(5):e0302465. doi: 10.1371/journal.pone.0302465 (PMC11111044; doi:10.1371/journal.pone.0302465)
Supplement: S2 Table — (XLSX) [file pone.0302465.s011.xlsx]

## Sheet: Hoja1
S2 Table. Frequencies of rodent skeletal parts
Lowel level	N	NISP	MNE	MNI	MAU	%MAU	Ri	NISP Burned	MNE Burned	%MNE Burned
Skull+maxilla	2	35	16	9	8	69.5652	61.5385	10	4	25
Mandible	2	21	16	9	8	69.5652	61.5385	2	2	12.5
Axis	1	2	2	2	2	17.3913	15.3846	1	1	50
Atlas	1	2	1	1	1	8.69565	7.69231	0	0	0
Cervical V.	5	5	5	1	1	8.69565	7.69231	1	1	20
Thoracic V.	12	12	12	1	1	8.69565	7.69231	2	2	16.6667
Lumbar V.	6	7	7	2	1.16667	10.1449	8.97436	3	3	42.8571
Sacral V.	1	1	1	1	1	8.69565	7.69231	0	0	0
Caudal V.	30	22	22	2	1.83333	15.942	5.64103	9	9	40.9091
Vertebra Undet.	/	2	/	/	/	/	/	0	0	0
Rib	24	5	4	1	0.166667	1.44928	1.28205	0	0	0
Scapula	2	6	3	2	1.5	13.0435	11.5385	0	0	0
Humerus	2	25	16	8	8	69.5652	61.5385	8	4	25
Radius	2	13	7	4	3.5	30.4348	26.9231	0	0	0
Ulna	2	19	14	7	7	60.8696	53.8462	3	3	21.4286
Coxal	2	21	19	10	9.5	82.6087	73.0769	8	7	36.8421
Femora	2	39	19	10	9.5	82.6087	73.0769	9	5	26.3158
Tibia	2	38	18	9	9	78.2609	69.2308	12	6	33.3333
Astragalus	2	2	2	1	1	8.69565	7.69231			0
Calcaneus	2	23	23	13	11.5	100	88.4615	5	5	21.7391
Metapodium	20	52	52	3	2.6	22.6087	20	10	6	11.5385
Phalanx	60	3	3	1	0.15	1.30435	0.384615	1	1	33.3333
Incisor	4	40	27	7	6.75	58.6957	51.9231	6	3	11.1111
P4	2	4	4	2	2	17.3913	15.3846	0	0	0
p4	2	9	9	6	4.5	39.1304	34.6154	4	4	44.4444
M1	2	4	8	2	4	34.7826	30.7692	1	1	12.5
m1	2	9	9	5	4.5	39.1304	34.6154	3	3	33.3333
M2	2	5	5	3	2.5	21.7391	19.2308	0		0
m2	2	12	12	6	6	52.1739	46.1538	2	2	16.6667
Molar Undet.	/	26	22	2				1	1	4.54545
Undetermined fragments	/	36	1	1				6		0
Total		500	359	13				107	73	20.3343
