# Supplementary material for: Taguatagua 3: A new late Pleistocene settlement in a highly suitable lacustrine habitat in central Chile (34°S)
Source: PLoS One. 2024 May 22;19(5):e0302465. doi: 10.1371/journal.pone.0302465 (PMC11111044; doi:10.1371/journal.pone.0302465)
Supplement: S3 Table — (XLSX) [file pone.0302465.s012.xlsx]

## Sheet: Hoja1
S3 Table. Frequencies of bird skeletal parts
Lowel level	N	NISP	MNE	MNI	MAU	%MAU	Ri	NISP Burned	MNE Burned	%MNE Burned
Skull	2	22	2	2	1	28.5714	25	1	1	50
Mandible	2	2	1	1	0.5	14.2857	12.5	0	0	0
Quadrate	2	4	4	2	2	57.1429	50	1	1	25
Axis	1	1	1	1	1	28.5714	25	0	0	0
Cervical V.	12	19	17	2	1.41667	40.4762	35.4167	2	2	11.7647
Thoracic V.	8	31	26	4	3.25	92.8571	81.25	2	2	7.69231
Caudal V.	5	1	1	1	0.2	5.71429	5	0	0	0
Vertebra Undet.	/	20	/	/	/	/	/	1	1	0
Rib	14	18	12	1	0.857143	24.4898	21.4286	1	1	8.33333
Sterna	1	4	2	2	2	57.1429	50	1	1	50
Furcula	2	4	3	2	1.5	42.8571	37.5	2	1	33.3333
Scapula	2	4	4	2	2	57.1429	50	2	2	50
Coracoid	2	1	1	1	0.5	14.2857	12.5	1	1	100
Humerus	2	8	3	2	1.5	42.8571	37.5	1	1	33.3333
Radius	2	1	1	1	0.5	14.2857	12.5	0	0	0
Ulna	2	6	2	1	1	28.5714	25	1	1	50
Carpometacarpus	2	6	3	2	1.5	42.8571	37.5	0	0	0
Synsacrum	1	17	3	2	3	85.7143	75	0	0	0
Femora	2	3	1	1	0.5	14.2857	12.5	1	1	100
Tbiotarsus	2	8	4	2	2	57.1429	50	1	1	25
Tarsometatarsus	2	16	7	4	3.5	100	87.5	0	0	0
Posterior Phalanx	28	22	20	2	0.714286	20.4082	17.8571	1	1	5
Undetermined fragments	/	230	/	/				36	0	0
Total		448	118	4				55	18	15.2542
