# Supplementary material for: Taguatagua 3: A new late Pleistocene settlement in a highly suitable lacustrine habitat in central Chile (34°S)
Source: PLoS One. 2024 May 22;19(5):e0302465. doi: 10.1371/journal.pone.0302465 (PMC11111044; doi:10.1371/journal.pone.0302465)
Supplement: S4 Table — (XLSX) [file pone.0302465.s013.xlsx]

## Sheet: Hoja1
S4 Table. Frequencies of anuran skeletal parts
			Upper Level							Lower Level
	NISP	MNE	MNI	MAU	%MAU	NISP Burned	MNE Burned	NISP	MNE	MNI	MAU	%MAU	NISP Burned	MNE Burned
Quadrate	3	3	2	1.5	11.5385	1	1	1	1	1	0.5	6.25	0	0
Squamosal	1	1	1	0.5	3.84615	0	0	1	1	1	0.5	6.25	0	0
Cleithrum	2	1	1	0.5	3.84615	0	0	3	3	2	1.5	18.75	0	0
Sphenethmoid	0	0	0	0	0	0	0	1	1	1	0.5	6.25	0	0
Exoccipital	13	13	7	6.5	50	0	0	8	8	4	4	50	0	0
Frontoparietal	46	26	17	13	100	3	3	29	16	9	8	100	0	0
Maxilla	15	9	6	4.5	34.6154	3	3	14	6	4	3	37.5	0	0
Nasal	1	1	1	0.5	3.84615	1	1	4	4	2	2	25	0	0
Parasphenoid	0	0	0	0	0	0	0	3	1	1	0.5	6.25	0	0
Premaxila	1	1	1	0.5	3.84615	0	0	2	2	2	1	12.5	1	1
Pterigoid	0	0	0	0	0	0	0	1	1	1	0.5	6.25	0	0
Skull Undet.	2	1	1	0.5	3.84615	0	0	5	1	1	/	/	0	0
Mandible	5	2	1	1	7.69231	0	0	8	7	4	3.5	43.75	1	1
Atlas	3	3	3	1.5	11.5385	0	0	2	2	2	2	25	1	1
Vertebrae	94	40	5	4.44444	34.188	12	12	60	21	3	2.33333	29.1667	0	0
Urostyle	1	1	1	0.5	3.84615	0	0	2	2	2	1	12.5	0	0
Omosternum	1	1	1	0.5	3.84615	0	0	2	1	1	0.5	6.25	0	0
Clavicle	12	8	5	4	30.7692	0	0	7	6	4	3	37.5	0	0
Coracoid	1	1	1	0.5	3.84615	0	0	5	3	2	1.5	18.75	0	0
Suprascapula	3	3	2	1.5	11.5385	0	0	7	3	2	1.5	18.75	0	0
Scapula	4	3	2	1.5	11.5385	0	0	3	2	1	1	12.5	0	0
Humerus	2	1	1	0.5	3.84615	0	0	7	4	2	2	25	0	0
Radius-ulna	5	4	2	2	15.3846	1	1	3	3	2	1.5	18.75	0	0
Pelvis	11	8	4	4	30.7692	1	1	19	9	6	4.5	56.25	0	0
Femora	5	2	1	1	7.69231	2	2	3	2	1	1	12.5	0	0
Tibio-fíbula	11	4	2	2	15.3846	0	0	7	4	2	2	25	2	2
Tibio-fibular tarsus	3	2	1	1	7.69231	2	2	6	4	2	2	25	0	0
Carpal/Tarsal	0	0	0	0	0	0	0	4	4	1	/	/	0	0
Metapoidium Undet.	0	0	0	0	0	0	0	3	3	1	0.15	1.875	0	0
Phalanx Undet.	5	1	1	/	/	3	3	3	1	/	/	/	0	0
Autopodium Undet.	16	1	/	/	/	3	15	15	1	/	/	2	2	2
Undetermined fragments	87	/	/	/	/	23	/	21	/	/	/	/	0	0
Total	353	141	17			55	44	259	127	9			7
