# Supplementary material for: Taguatagua 3: A new late Pleistocene settlement in a highly suitable lacustrine habitat in central Chile (34°S)
Source: PLoS One. 2024 May 22;19(5):e0302465. doi: 10.1371/journal.pone.0302465 (PMC11111044; doi:10.1371/journal.pone.0302465)
Supplement: S5 Table — (XLSX) [file pone.0302465.s014.xlsx]

## Sheet: Hoja1
S5 Table. Frequencies of fish skeletal parts
Lower Level	NISP	MNE	MNI	MAU	%MAU	NISP Burned
Neurocranium	1	1	1	1	29.3169	0
Facial bone Undet.	6	/	/	/	/	0
Cranial bone Undet.	21	2	2	2	58.6338	0
Branchial	1	1	1	/	/	0
Dentarium	2	1	1	0.5	14.6585	0
Cuadrate	2	2	1	1	29.3169	1
Maxilla	1	1	1	0.5	14.6585	0
Paraephenoid	2	1	1	0.5	14.6585	0
Posttemporal	3	3	2	1.5	43.9754	0
Preopercle	1	1	1	0.5	14.6585	0
Hyomandibula	2	2	1	1	29.3169	1
Urohyal	2	2	1	1	29.3169	0
Cleitrum	1	1	1	0.5	14.6585	0
Tooth	2	2	1	1	29.3169	0
Pharingeal tooth	13	13	1	/	/	0
Atlas	2	2	2	2	58.6338	0
Pterygophore	1	1	1	0.5	14.6585	0
Cervical V. (8)	7	7	1	1	29.3169	0
Thoracic V. (17)	58	58	3	3.41176	100.022	0
Caudal V. (25)	46	46	2	1.84	53.9431	1
Urophore	1	1	1	1	29.3169	0
Vertebra Undet.	54	23	/	/	/	8
Undetermined fragments	229	/	/	/	/	20
Total	458	170	3			31
