# Supplementary material for: Taguatagua 3: A new late Pleistocene settlement in a highly suitable lacustrine habitat in central Chile (34°S)
Source: PLoS One. 2024 May 22;19(5):e0302465. doi: 10.1371/journal.pone.0302465 (PMC11111044; doi:10.1371/journal.pone.0302465)
Supplement: S6 Table — (XLSX) [file pone.0302465.s015.xlsx]

## Sheet: Hoja1
S6 Table: Frequencies of taphonomic modification on small vertebrates, excavation units C5, B4, and B5 (NISP)
Upper Level	Total	Cutmarks	Fire marks	MnO2	Abrasion	Root marks	Acid marks	Perforations
Rodents	20	0	3	17	2	14	0	0
Birds	24	0	2	19	8	18	0	0
Anurans	353	0	29	314	77	215	10	0
Fish	489	0	38	370	98	415	0	1
Small V. Undet.	28	0	0	14	10	14	0	0
Total	914	0	72	734	195	676	10	1
Lower Level	Total	Cutmarks	Fire marks	MnO2	Abrasion	Root marks	Acid marks	Perforations
Rodents	500	0	107	411	37	62	19	0
Birds	448	1	55	357	49	55	8	0
Amphibians	259	1	8	249	25	54	18	1
Fish	458	0	31	448	137	0	0	0
Small V. Undet.	255	0	39	253	105	4	0	0
Total	1920	2	240	1718	353	175	45	1
