# Supplementary material for: Taguatagua 3: A new late Pleistocene settlement in a highly suitable lacustrine habitat in central Chile (34°S)
Source: PLoS One. 2024 May 22;19(5):e0302465. doi: 10.1371/journal.pone.0302465 (PMC11111044; doi:10.1371/journal.pone.0302465)
Supplement: S7 Table — (XLSX) [file pone.0302465.s016.xlsx]

## Sheet: Hoja1
S7 Table: Intensity of MnO2 coating
Lower Level	Stage 0	Stage 1	Stage 2	Stage 3	Stage 4
Rodents	89	353	14	22	22
Birds	108	311	11	4	14
Amphibians	10	203	11	4	31
Fish	10	416	18	11	3
Small vert.	2	253	0	0	0
