# Supplementary material for: Taguatagua 3: A new late Pleistocene settlement in a highly suitable lacustrine habitat in central Chile (34°S)
Source: PLoS One. 2024 May 22;19(5):e0302465. doi: 10.1371/journal.pone.0302465 (PMC11111044; doi:10.1371/journal.pone.0302465)
Supplement: S8 Table — (XLSX) [file pone.0302465.s017.xlsx]

## Sheet: Hoja1
S8 Table: Intensity of gastric corrosion
Lower Level	Unmodified	Light	Moderate	Severe	Extreme
Rodents	484	16	3	0	0
Birds	442	6	2	0	0
Amphibians	252	7	6	5	0
Fish	458	0	0	0	0
Small vert.	255	0	0	0	0
