# Supplementary material for: Taguatagua 3: A new late Pleistocene settlement in a highly suitable lacustrine habitat in central Chile (34°S)
Source: PLoS One. 2024 May 22;19(5):e0302465. doi: 10.1371/journal.pone.0302465 (PMC11111044; doi:10.1371/journal.pone.0302465)
Supplement: S9 Table — (XLSX) [file pone.0302465.s018.xlsx]

## Sheet: Hoja1
S9 Table: Summary of plant remains and their condition
Type of vegetal remains	Frequency charred remains	% charred remains	Frequency uncharred remains	% uncharred remains
Scirpus seed	6	4.7	0	0.0
Portulacaceae seed	9	7.1	10	7.9
Portulaceaceae fruit	19	15.0	60	47.2
Inflorescence	0	0.0	1	0.8
Cactaceae seed	2	1.6	0	0.0
Fabaceae seed	0	0.0	1	0.8
cf. Elatinaceae seed	6	4.7	0	0.0
Unidentified	5	3.9	1	0.8
Unidentifiable	7	5.5	0	0.0
Total	54	42.5	73	57.5
